# Supplementary material for: Meningococcal Factor H Binding Protein fHbpd184 Polymorphism Influences Clinical Course of Meningococcal Meningitis
Source: PLoS One. 2012 Oct 23;7(10):e47973. doi: 10.1371/journal.pone.0047973 (PMC3479137; doi:10.1371/journal.pone.0047973)
Supplement: Table S1 — All meningococcal isolates used in the study with serogroup data, sequence types, clonal complexes, and fHbp DNA/protein allele. (XLS) [file pone.0047973.s001.xls]

## Sheet: Blad1
Strain number	serogroup	cofander	serotype	subtype	sequence type	clonal complex	fhbp allele	fhbp protein type	Pfizer subfamily	Novartis variant family	Novartis variant	modular group	segment A	segment B	segment C	segment D	segment E	C	D	E
990056	C	2	2a	P1.2 P1.5	51	cc11	22	22	A	2	2.7	III	A1.1	B1.1	C2.2	D2.1	E2.1
990602	C	2	2a	P1.5	11	cc11	25	25	A	2	2.10	III	A1.4	B1.3	C2.3	D2.1	E2.1
990738	C	2	2a	P1.2	11	cc11	22	22	A	2	2.7	III	A1.1	B1.1	C2.2	D2.1	E2.1
990797	C	2	2a	P1.5	5450	cc11	25	25	A	2	2.10	III	A1.4	B1.3	C2.3	D2.1	E2.1
991044	C	2	n.t	n.t	11	cc11	22	22	A	2	2.7	III	A1.1	B1.1	C2.2	D2.1	E2.1
991174	C	2	2a	P1.2 P1.5	11	cc11	19	19	A	2	2.4	VI	A1.1	B1.1	C2.2	D1.1	E2.1
991379	C	2	2a	n.t.	11	cc11	22	22	A	2	2.7	III	A1.1	B1.1	C2.2	D2.1	E2.1
991930	C	2	2a	P1.16	11	cc11	22	22	A	2	2.7	III	A1.1	B1.1	C2.2	D2.1	E2.1
2000151	C	2	n.t	P1.5	11	cc11	378	319	A	3	3.319	II	A2.7	B2.1	C2.1	D2.1	E2.1
2001718	C	2	n.t	P1.5	11	cc11	378	319	A	3	3,319	II	A2.7	B2.1	C2.1	D2.1	E2.1
2012602	C	2	2a	P1.16	11	cc11	134	118	A	2	na	VI	A1.3	B1.2	C2.2	D1.1	E2.1
2020328	C	2	2a	P1.2,5	11	cc11	25	25	A	2	2.10	III	A1.4	B1.3	C2.3	D2.1	E2.1
990947	C	2	2a	P1.5	11	cc11	10	10	B	1	1.10	I	A1.3	B1.2	C1.1	D1.1	E1.3
991932	C	2	2a	P1.5	11	cc11	10	10	B	1	1.10	I	A1.3	B1.2	C1.1	D1.1	E1.3
992062	C	2	2a	P1.5	11	cc11	10	10	B	1	1.10	I	A1.3	B1.2	C1.1	D1.1	E1.3
992076	C	2	2a	P1.5	11	cc11	82	78	B	1	na	I	A1.3	B1.1	C1.7	D1.2	E1.1
2000345	C	2	n.t	P1.5	11	cc11	10	10	B	1	1.10	I	A1.3	B1.2	C1.1	D1.1	E1.3
2000739	C	2	2a	P1.5	11	cc11	10	10	B	1	1.10	I	A1.3	B1.2	C1.1	D1.1	E1.3
2000779	C	2	2a	P1.5	11	cc11	10	10	B	1	1.10	I	A1.3	B1.2	C1.1	D1.1	E1.3
2000948	C	2	2a	P1.5	11	cc11	10	10	B	1	1.10	I	A1.3	B1.2	C1.1	D1.1	E1.3
2000974	C	2	2a	P.2 P1.5	11	cc11	127	129	B	1	na	I	A1.3	B1.1	C1.52	D1.2	E1.1
2001212	C	2	2a	P1.5	11	cc11	10	10	B	1	1.10	I	A1.3	B1.2	C1.1	D1.1	E1.3
2001329	C	2	2a	P1.2 P1.5	2704	cc11	128	131	B	1	na	I	A1.2	B1.1	C1.1	D1.3	E1.59
2001477	C	2	2a	P1.5	11	cc11	10	10	B	1	1.10	I	A1.3	B1.2	C1.1	D1.1	E1.3
2001633	C	2	2a	P1.2 P1.5	11	cc11	127	129	B	1	na	I	A1.3	B1.1	C1.52	D1.2	E1.1
2001717	C	2	2a	P1.2,5	2704	cc11	128	131	B	1	na	I	A1.2	B1.1	C1.1	D1.3	E1.59
2002173	C	2	2a	P1.2,5	3456	cc11	131	128	B	1	na	I	A1.3	B1.1	C1.1	D1.1	E1.34
2010178	C	2	2a	P1.2,5	11	cc11	127	129	B	1	na	I	A1.3	B1.1	C1.52	D1.2	E1.1
2010513	C	2	2a	P1.5	11	cc11	4	4	B	1	1.4	I	A1.1	B1.1	C1.2	D1.4	E1.2
2010699	C	2	2a	P1.2,5	11	cc11	127	129	B	1	na	I	A1.3	B1.1	C1.52	D1.2	E1.1
2010760	C	2	2a	P1.2	11	cc11	127	129	B	1	na	I	A1.3	B1.1	C1.52	D1.2	E1.1
2010939	C	2	2a	P1.2,5	11	cc11	127	129	B	1		I	A1.3	B1.1	C1.52	D1.2	E1.1
2011043	C	2	2a	P1.5	11	cc11	10	10	B	1	1.10	I	A1.3	B1.2	C1.1	D1.1	E1.3
2011150	C	2	2a	P1.5	11	cc11	132	130	B	1	na	I	A1.3	B1.1	C1.53	D1.2	E1.1
2011212	C	2	2a	n.t.	11	cc11	10	10	B	1	1.10	I	A1.3	B1.2	C1.1	D1.1	E1.3
2011215	C	2	2a	P1.2,5	11	cc11	97	89	B	1	na	I	A1.2	B1.1	C1.22	D1.9	E1.26
2011334	C	2	2a	P1.2,5	11	cc11	127	129	B	1	na	I	A1.3	B1.1	C1.52	D1.2	E1.1
2011528	C	2	2a	P1.2,5	2704	cc11	128	131	B	1	na	I	A1.2	B1.1	C1.1	D1.3	E1.59
2011728	C	2	2a	P1.5	4283	cc11	10	10	B	1	1.10	I	A1.3	B1.2	C1.1	D1.1	E1.3
2011814	C	2	2a	P1.5	11	cc11	10	10	B	1	1.10	I	A1.3	B1.2	C1.1	D1.1	E1.3
2011831	C	2	2a	P1.5	11	cc11	10	10	B	1	1.10	I	A1.3	B1.2	C1.1	D1.1	E1.3
2011832	C	2	2a	P1.5	11	cc11	10	10	B	1	1.10	I	A1.3	B1.2	C1.1	D1.1	E1.3
2011929	C	2	2a	P1.2	11	cc11	97	89	B	1	na	I	A1.2	B1.1	C1.22	D1.9	E1.26
2012278	C	2	2a	P1.2,5	11	cc11	133	126	B	1	na	I	A1.2	B1.1	C1.2	D1.6	E1.58
2012280	C	2	2a	P1.2,5	11	cc11	97	89	B	1	na	I	A1.2	B1.1	C1.22	D1.9	E1.26
2012431	C	2	2a	P1.5	11	cc11	10	10	B	1	1.10	I	A1.3	B1.2	C1.1	D1.1	E1.3
2012598	C	2	2a	P1.5	11	cc11	107	107	B	1	na	I	A1.41	B1.1	C1.2	D1.1	E1.34
2012620	C	2	2a	P1.2,5	11	cc11	127	129	B	1	na	I	A1.3	B1.1	C1.52	D1.2	E1.1
2012655	C	2	2a	P1.2,5	11	cc11	127	129	B	1	na	I	A1.3	B1.1	C1.52	D1.2	E1.1
2012673	C	2	2a	n.t.	2709	cc11	10	10	B	1	1.10	I	A1.3	B1.2	C1.1	D1.1	E1.3
2020047	C	2	2a	P1.5	11	cc11	10	10	B	1	1.10	I	A1.3	B1.2	C1.1	D1.1	E1.3
2020150	C	2	2a	P1.5	11	cc11	10	10	B	1	1.10	I	A1.3	B1.2	C1.1	D1.1	E1.3
2020165	C	2	2a	P1.5	11	cc11	135	121	B	1	na	I	A1.3	B1.1	C1.3	D1.1	E1.3
2020207	C	2	2a	P1.5	11	cc11	10	10	B	1	1.10	I	A1.3	B1.2	C1.1	D1.1	E1.3
2020226	C	2	2a	P1.5	11	cc11	10	10	B	1	1.10	I	A1.3	B1.2	C1.1	D1.1	E1.3
2020324	C	2	2a	P1.16	11	cc11	110	110	B	1	na	I	A1.2	B1.1	C1.23	D1.1	E1.11
2020416	C	2	2a	P1.2,5	11	cc11	127	129	B	1	na	I	A1.3	B1.1	C1.52	D1.2	E1.1
2020417	C	2	2a	P1.5	11	cc11	10	10	B	1	1.10	I	A1.3	B1.2	C1.1	D1.1	E1.3
2020434	C	2	2a	P1.2,5	11	cc11	127	129	B	1	na	I	A1.3	B1.1	C1.52	D1.2	E1.1
2020435	C	2	2a	P1.5	3298	cc11	10	10	B	1	1.10	I	A1.3	B1.2	C1.1	D1.1	E1.3
2020449	C	2	2a	P1.5	11	cc11	10	10	B	1	1.10	I	A1.3	B1.2	C1.1	D1.1	E1.3
2020503	C	2	2a	P1.5	11	cc11	10	10	B	1	1.10	I	A1.3	B1.2	C1.1	D1.1	E1.3
991598	Y	1	n.t	P1.5	167	cc167	23	23	A	2	2.8	III	A1.2	B1.1	C2.2	D2.1	E2.1
2020193	Y	1	15	P1.16	3544	cc174	21	21	A	2	2.6	III	A1.1	B1.1	C2.1	D2.1	E2.3
2001573	C	2	n.t	P1.5 P1.10	483	cc18	36	37	B	1	na	I	A1.36	B1.1	C1.33	D1.1	E1.56
2010904	B	1	n.t	n.t	3548	cc18	36	37	B	1	na	I	A1.36	B1.1	C1.33	D1.1	E1.56
2020383	B	1	1	P1.14	213	cc213	332	187	A	3	na	V	A2.4	B2.1	C2.2	D1.1	E2.3
990615	W135	1	n.t	P1.6	1286	cc22	16	16	A	2	2.1	VI	A1.1	B1.1	C2.4	D1.1	E2.2
990001	B	1	n.t	P1.9	1163	cc269	19	19	A	2	2.4	VI	A1.1	B1.1	C2.2	D1.1	E2.1
2000500	B	1	n.t	n.t	269	cc269	33	31	A	3	3.4	V	A2.2	B2.1	C2.1	D1.1	E2.2
2020798	B	1	n.t	P1.9	275	cc269	19	19	A	2	2.4	VI	A1.1	B1.1	C2.2	D1.1	E2.1
982199	B	1	n.t	n.t	269	cc269	15	15	B	1	1.15	IV	A2.3	B1.1	C1.4	D1.1	E1.4
982347	B	1	n.t	n.t	269	cc269	15	15	B	1	1.15	IV	A2.3	B1.1	C1.4	D1.1	E1.4
990975	B	1	n.t	n.t	269	cc269	15	15	B	1	1.15	IV	A2.3	B1.1	C1.4	D1.1	E1.4
991208	B	1	n.t	P1.15	283	cc269	15	15	B	1	1.15	IV	A2.3	B1.1	C1.4	D1.1	E1.4
2000131	B	1	14	P1.2 P1.5	269	cc269	15	15	B	1	1.15	IV	A2.3	B1.1	C1.4	D1.1	E1.4
2000149	B	1	n.t	P1.7 P1.16	269	cc269	15	15	B	1	1.15	IV	A2.3	B1.1	C1.4	D1.1	E1.4
2001318	B	1	n.t	P1.2 P1.5	269	cc269	15	15	B	1	1.15	IV	A2.3	B1.1	C1.4	D1.1	E1.4
2001556	B	1	n.t	P1.9	1163	cc269	47	61	B	1	na	I	A1.9	B1.1	C1.18	D1.2	E1.1
2010259	B	1	n.t	n.t	269	cc269	15	15	B	1	1.15	IV	A2.3	B1.1	C1.4	D1.1	E1.4
2011595	B	1	n.t	n.t	5456	cc269	15	15	B	1	1.15	IV	A2.3	B1.1	C1.4	D1.1	E1.4
2011833	C	2	14	P1.5	3553	cc269	13	13	B	1	1.13	I	A1.2	B1.2	C1.1	D1.1	E1.6
2012303	C	2	n.t	P1.2,5	269	cc269	15	15	B	1	1.15	IV	A2.3	B1.1	C1.4	D1.1	E1.4
2020094	B	1	n.t	P1.15	269	cc269	15	15	B	1	1.15	IV	A2.3	B1.1	C1.4	D1.1	E1.4
2002060	B	1	n.t	P1.7	32	cc32	33	31	A	3	3.4	V	A2.2	B2.1	C2.1	D1.1	E2.2
981827	B	1	n.t	P1.10	34	cc32	124	1	B	1	1.1	I	A1.2	B1.1	C1.5	D1.5	E1.8
981987	B	1	4	n.t.	34	cc32	1	1	B	1	1.1	I	A1.2	B1.1	C1.5	D1.5	E1.8
990005	B	1	15	P1.7 P1.16	32	cc32	1	1	B	1	1.1	I	A1.2	B1.1	C1.5	D1.5	E1.8
990121	B	1	4	n.t.	34	cc32	1	1	B	1	1.1	I	A1.2	B1.1	C1.5	D1.5	E1.8
990492	B	1	15	P1.7 P1.16	32	cc32	1	1	B	1	1.1	I	A1.2	B1.1	C1.5	D1.5	E1.8
990653	B	1	15	P1.7 P1.16	259	cc32	1	1	B	1	1.1	I	A1.2	B1.1	C1.5	D1.5	E1.8
990808	B	1	15	P1.7 P1.16	259	cc32	1	1	B	1	1.1	I	A1.2	B1.1	C1.5	D1.5	E1.8
990907	B	1	15	P1.16	2707	cc32	1	1	B	1	1.1	I	A1.2	B1.1	C1.5	D1.5	E1.8
991027	B	1	4	P1.10	4065	cc32	1	1	B	1	1.1	I	A1.2	B1.1	C1.5	D1.5	E1.8
991093	B	1	15	P1.7 P1.16	5451	cc32	1	1	B	1	1.1	I	A1.2	B1.1	C1.5	D1.5	E1.8
991097	B	1	4	P1.10	34	cc32	1	1	B	1	1.1	I	A1.2	B1.1	C1.5	D1.5	E1.8
991117	B	1	4	P1.10	34	cc32	1	1	B	1	1.1	I	A1.2	B1.1	C1.5	D1.5	E1.8
991159	B	1	4	P1.10	34	cc32	1	1	B	1	1.1	I	A1.2	B1.1	C1.5	D1.5	E1.8
991275	B	1	1	P1.16	32	cc32	1	1	B	1	1.1	I	A1.2	B1.1	C1.5	D1.5	E1.8
991642	B	1	4	P1.15	33	cc32	1	1	B	1	1.1	I	A1.2	B1.1	C1.5	D1.5	E1.8
991765	B	1	1	P1.16	32	cc32	1	1	B	1	1.1	I	A1.2	B1.1	C1.5	D1.5	E1.8
2000024	B	1	15	P1.7	32	cc32	1	1	B	1	1.1	I	A1.2	B1.1	C1.5	D1.5	E1.8
2000194	B	1	4	P1.15	33	cc32	1	1	B	1	1.1	I	A1.2	B1.1	C1.5	D1.5	E1.8
2000250	B	1	15	P1.7	32	cc32	1	1	B	1	1.1	I	A1.2	B1.1	C1.5	D1.5	E1.8
2000297	B	1	4	P1.10	34	cc32	124	1	B	1	1.1	I	A1.2	B1.1	C1.5	D1.5	E1.8
2000709	B	1	15	n.t.	33	cc32	1	1	B	1	1.1	I	A1.2	B1.1	C1.5	D1.5	E1.8
2000749	B	1	1	P1.16	32	cc32	1	1	B	1	1.1	I	A1.2	B1.1	C1.5	D1.5	E1.8
2000760	B	1	4	P1.10	34	cc32	1	1	B	1	1.1	I	A1.2	B1.1	C1.5	D1.5	E1.8
2000869	B	1	4	P1.10	5455	cc32	1	1	B	1	1.1	I	A1.2	B1.1	C1.5	D1.5	E1.8
2001297	B	1	4	P1.10	34	cc32	1	1	B	1	1.1	I	A1.2	B1.1	C1.5	D1.5	E1.8
2001533	B	1	n.t.	P1.10	34	cc32	1	1	B	1	1.1	I	A1.2	B1.1	C1.5	D1.5	E1.8
2001782	B	1	15	P1.7,16	32	cc32	130	127	B	1	na	I	A1.7	B1.1	C1.2	D1.1	E1.38
2002042	B	1	4	n.t.	34	cc32	1	1	B	1	1.1	I	A1.2	B1.1	C1.5	D1.5	E1.8
2010002	B	1	15	P1.10	2696	cc32	1	1	B	1	1.1	I	A1.2	B1.1	C1.5	D1.5	E1.8
2010306	B	1	4	P1.4	34	cc32	1	1	B	1	1.1	I	A1.2	B1.1	C1.5	D1.5	E1.8
2010688	B	1	4	P1.10	34	cc32	1	1	B	1	1.1	I	A1.2	B1.1	C1.5	D1.5	E1.8
2011233	B	1	15	P1.7	3552	cc32	1	1	B	1	1.1	I	A1.2	B1.1	C1.5	D1.5	E1.8
2011246	B	1	15	P1.7	3552	cc32	1	1	B	1	1.1	I	A1.2	B1.1	C1.5	D1.5	E1.8
2011337	B	1	15	P1.7,16	259	cc32	1	1	B	1	1.1	I	A1.2	B1.1	C1.5	D1.5	E1.8
2011564	B	1	4	P1.15	33	cc32	1	1	B	1	1.1	I	A1.2	B1.1	C1.5	D1.5	E1.8
2011745	B	1	n.t	P1.7	33	cc32	1	1	B	1	1.1	I	A1.2	B1.1	C1.5	D1.5	E1.8
2011973	B	1	1	P1.16	32	cc32	1	1	B	1	1.1	I	A1.2	B1.1	C1.5	D1.5	E1.8
2011979	B	1	4	P1.15	33	cc32	1	1	B	1	1.1	I	A1.2	B1.1	C1.5	D1.5	E1.8
2012239	B	1	4	P1.10	34	cc32	1	1	B	1	1.1	I	A1.2	B1.1	C1.5	D1.5	E1.8
2000384	B	1	4	P1.7 P1.10	32	cc32	non functional	na		nd	na	na	na	na	na	na	na
2020799	B	1	4	P1.14	35	cc35	16	16	A	2	2.1	VI	A1.1	B1.1	C2.4	D1.1	E2.2
2020547	B	1	n.t	n.t	5457	cc364	136	119	A	2	na	VI	A1.1	B1.1	C2.4	D1.2	E2.13
990334	B	1	15	P1.16	5449	cc41/44	19	19	A	2	2.4	VI	A1.1	B1.1	C2.2	D1.1	E2.1
990576	B	1	15	P1.9	571	cc41/44	19	19	A	2	2.4	VI	A1.1	B1.1	C2.2	D1.1	E2.1
991382	B	1	4	n.t.	191	cc41/44	24	24	A	2	2.9	III	A1.1	B1.3	C2.3	D2.1	E2.1
992008	B	1	14	n.t.	146	cc41/44	19	19	A	2	2.4	VI	A1.1	B1.1	C2.2	D1.1	E2.1
2020786	B	1	4	P1.16	3515	cc41/44	59	72	A	3	na	V	A2.2	B2.1	C2.1	D1.1	E2.2
2011148	B	1	4	n.t.	3551	cc41/44	333	283	A/B hybrid	nd	na	nd	A2.1	B2.1	C2.8	D1.1	E1.64
981781	B	1	4	P1.4	41	cc41/44	120	123	B	1	na	I	A1.1	B1.1	C1.3	D1.1	E1.35
981826	B	1	4	P1.4	5444	cc41/44	14	14	B	1	1.14	I	A1.1	B1.1	C1.3	D1.1	E1.3
981871	B	1	4	P1.4	41	cc41/44	14	14	B	1	1.14	I	A1.1	B1.1	C1.3	D1.1	E1.3
981915	B	1	4	P1.4	2203	cc41/44	14	14	B	1	1.14	I	A1.1	B1.1	C1.3	D1.1	E1.3
981936	B	1	4	n.t.	41	cc41/44	14	14	B	1	1.14	I	A1.1	B1.1	C1.3	D1.1	E1.3
982029	B	1	4	n.t.	1374	cc41/44	14	14	B	1	1.14	I	A1.1	B1.1	C1.3	D1.1	E1.3
982102	B	1	15	P1.4	41	cc41/44	14	14	B	1	1.14	I	A1.1	B1.1	C1.3	D1.1	E1.3
982144	B	1	4	P1.4	41	cc41/44	14	14	B	1	1.14	I	A1.1	B1.1	C1.3	D1.1	E1.3
982153	B	1	4	P1.4	42	cc41/44	14	14	B	1	1.14	I	A1.1	B1.1	C1.3	D1.1	E1.3
982200	B	1	4	n.t.	5445	cc41/44	14	14	B	1	1.14	I	A1.1	B1.1	C1.3	D1.1	E1.3
982245	B	1	4	P1.4	5098	cc41/44	14	14	B	1	1.14	I	A1.1	B1.1	C1.3	D1.1	E1.3
982340	B	1	4	P1.4	5446	cc41/44	14	14	B	1	1.14	I	A1.1	B1.1	C1.3	D1.1	E1.3
990007	B	1	4	P1.4	2080	cc41/44	14	14	B	1	1.14	I	A1.1	B1.1	C1.3	D1.1	E1.3
990030	B	1	4	P1.1 P1.7	2286	cc41/44	14	14	B	1	1.14	I	A1.1	B1.1	C1.3	D1.1	E1.3
990062	B	1	4	P1.4	41	cc41/44	14	14	B	1	1.14	I	A1.1	B1.1	C1.3	D1.1	E1.3
990069	B	1	4	n.t.	2016	cc41/44	14	14	B	1	1.14	I	A1.1	B1.1	C1.3	D1.1	E1.3
990082	B	1	4	n.t.	2016	cc41/44	14	14	B	1	1.14	I	A1.1	B1.1	C1.3	D1.1	E1.3
990092	B	1	4	P1.4	159	cc41/44	14	14	B	1	1.14	I	A1.1	B1.1	C1.3	D1.1	E1.3
990104	B	1	4	n.t.	5447	cc41/44	14	14	B	1	1.14	I	A1.1	B1.1	C1.3	D1.1	E1.3
990134	B	1	1	n.t.	5448	cc41/44	14	14	B	1	1.14	I	A1.1	B1.1	C1.3	D1.1	E1.3
990135	B	1	4	P1.4	41	cc41/44	14	14	B	1	1.14	I	A1.1	B1.1	C1.3	D1.1	E1.3
990146	B	1	4	n.t.	40	cc41/44	14	14	B	1	1.14	I	A1.1	B1.1	C1.3	D1.1	E1.3
990149	B	1	n.t	P1.4	41	cc41/44	14	14	B	1	1.14	I	A1.1	B1.1	C1.3	D1.1	E1.3
990328	B	1	1	P1.4	41	cc41/44	14	14	B	1	1.14	I	A1.1	B1.1	C1.3	D1.1	E1.3
990502	B	1	15	P1.4	4100	cc41/44	4	4	B	1	1.4	I	A1.1	B1.1	C1.2	D1.4	E1.2
990815	B	1	14	P1.4	41	cc41/44	14	14	B	1	1.14	I	A1.1	B1.1	C1.3	D1.1	E1.3
991056	B	1	15	P1.4	41	cc41/44	14	14	B	1	1.14	I	A1.1	B1.1	C1.3	D1.1	E1.3
991192	B	1	15	P1.4	1403	cc41/44	14	14	B	1	1.14	I	A1.1	B1.1	C1.3	D1.1	E1.3
991247	B	1	4	n.t.	41	cc41/44	14	14	B	1	1.14	I	A1.1	B1.1	C1.3	D1.1	E1.3
991344	B	1	4	n.t.	42	cc41/44	122	14	B	1	1.14	I	A1.1	B1.1	C1.3	D1.1	E1.3
991397	B	1	1	n.t.	5452	cc41/44	14	14	B	1	1.14	I	A1.1	B1.1	C1.3	D1.1	E1.3
991511	B	1	4	P1.4	3754	cc41/44	14	14	B	1	1.14	I	A1.1	B1.1	C1.3	D1.1	E1.3
991625	B	1	4	n.t.	1374	cc41/44	14	14	B	1	1.14	I	A1.1	B1.1	C1.3	D1.1	E1.3
991661	B	1	4	P1.4	42	cc41/44	14	14	B	1	1.14	I	A1.1	B1.1	C1.3	D1.1	E1.3
991705	B	1	4	P1.7	1960	cc41/44	14	14	B	1	1.14	I	A1.1	B1.1	C1.3	D1.1	E1.3
991712	B	1	n.t	P1.4	42	cc41/44	14	14	B	1	1.14	I	A1.1	B1.1	C1.3	D1.1	E1.3
991774	B	1	4	n.t.	1788	cc41/44	14	14	B	1	1.14	I	A1.1	B1.1	C1.3	D1.1	E1.3
991853	B	1	4	P1.4	40	cc41/44	14	14	B	1	1.14	I	A1.1	B1.1	C1.3	D1.1	E1.3
2000020	B	1	4	P1.4	4586	cc41/44	4	4	B	1	1.4	I	A1.1	B1.1	C1.2	D1.4	E1.2
2000041	B	1	4	P1.4	41	cc41/44	14	14	B	1	1.14	I	A1.1	B1.1	C1.3	D1.1	E1.3
2000070	B	1	4	P1.4	42	cc41/44	123	122	B	1	na	I	A1.1	B1.1	C1.51	D1.1	E1.3
2000100	B	1	4	P1.4	41	cc41/44	14	14	B	1	1.14	I	A1.1	B1.1	C1.3	D1.1	E1.3
2000101	B	1	4	P1.4	42	cc41/44	14	14	B	1	1.14	I	A1.1	B1.1	C1.3	D1.1	E1.3
2000136	B	1	4	P1.4	5454	cc41/44	14	14	B	1	1.14	I	A1.1	B1.1	C1.3	D1.1	E1.3
2000201	B	1	4	P1.4	2708	cc41/44	14	14	B	1	1.14	I	A1.1	B1.1	C1.3	D1.1	E1.3
2000234	B	1	4	P1.4	41	cc41/44	14	14	B	1	1.14	I	A1.1	B1.1	C1.3	D1.1	E1.3
2000236	B	1	n.t	n.t	40	cc41/44	14	14	B	1	1.14	I	A1.1	B1.1	C1.3	D1.1	E1.3
2000488	B	1	4	P1.9	2631	cc41/44	126	120	B	1	na	I	A1.11	B1.1	C1.9	D1.4	E1.44
2000589	B	1	4	P1.9	4257	cc41/44	14	14	B	1	1.14	I	A1.1	B1.1	C1.3	D1.1	E1.3
2000594	B	1	4	P1.4	41	cc41/44	14	14	B	1	1.14	I	A1.1	B1.1	C1.3	D1.1	E1.3
2000607	B	1	4	n.t.	40	cc41/44	14	14	B	1	1.14	I	A1.1	B1.1	C1.3	D1.1	E1.3
2000622	B	1	4	P1.4	41	cc41/44	14	14	B	1	1.14	I	A1.1	B1.1	C1.3	D1.1	E1.3
2000726	B	1	4	n.t.	41	cc41/44	14	14	B	1	1.14	I	A1.1	B1.1	C1.3	D1.1	E1.3
2000732	B	1	4	n.t.	40	cc41/44	14	14	B	1	1.14	I	A1.1	B1.1	C1.3	D1.1	E1.3
2000803	B	1	4	P1.9	3488	cc41/44	14	14	B	1	1.14	I	A1.1	B1.1	C1.3	D1.1	E1.3
2000804	B	1	4	P1.4	41	cc41/44	14	14	B	1	1.14	I	A1.1	B1.1	C1.3	D1.1	E1.3
2000880	B	1	4	P1.4	42	cc41/44	14	14	B	1	1.14	I	A1.1	B1.1	C1.3	D1.1	E1.3
2000881	B	1	4	n.t.	40	cc41/44	14	14	B	1	1.14	I	A1.1	B1.1	C1.3	D1.1	E1.3
2000885	B	1	4	P1.4	42	cc41/44	14	14	B	1	1.14	I	A1.1	B1.1	C1.3	D1.1	E1.3
2000987	B	1	4	n.t.	40	cc41/44	14	14	B	1	1.14	I	A1.1	B1.1	C1.3	D1.1	E1.3
2001043	B	1	4	n.t.	41	cc41/44	14	14	B	1	1.14	I	A1.1	B1.1	C1.3	D1.1	E1.3
2001256	B	1	4	n.t.	1374	cc41/44	14	14	B	1	1.14	I	A1.1	B1.1	C1.3	D1.1	E1.3
2001394	B	1	4	P1.4	41	cc41/44	14	14	B	1	1.14	I	A1.1	B1.1	C1.3	D1.1	E1.3
2001396	B	1	n.t.	P1.4	41	cc41/44	14	14	B	1	1.14	I	A1.1	B1.1	C1.3	D1.1	E1.3
2001449	B	1	4	P1.4	41	cc41/44	14	14	B	1	1.14	I	A1.1	B1.1	C1.3	D1.1	E1.3
2001474	B	1	4	P1.4	4018	cc41/44	14	14	B	1	1.14	I	A1.1	B1.1	C1.3	D1.1	E1.3
2001553	B	1	4	P1.4	2916	cc41/44	14	14	B	1	1.14	I	A1.1	B1.1	C1.3	D1.1	E1.3
2001615	B	1	4	P1.4	41	cc41/44	14	14	B	1	1.14	I	A1.1	B1.1	C1.3	D1.1	E1.3
2001632	B	1	4	P1.4	41	cc41/44	14	14	B	1	1.14	I	A1.1	B1.1	C1.3	D1.1	E1.3
2001862	B	1	15	P1.4	41	cc41/44	14	14	B	1	1.14	I	A1.1	B1.1	C1.3	D1.1	E1.3
2001915	B	1	4	P1.4	41	cc41/44	14	14	B	1	1.14	I	A1.1	B1.1	C1.3	D1.1	E1.3
2001970	B	1	4	P1.4	41	cc41/44	14	14	B	1	1.14	I	A1.1	B1.1	C1.3	D1.1	E1.3
2001976	B	1	4	P1.4	41	cc41/44	14	14	B	1	1.14	I	A1.1	B1.1	C1.3	D1.1	E1.3
2002091	B	1	4	P1.4	42	cc41/44	14	14	B	1	1.14	I	A1.1	B1.1	C1.3	D1.1	E1.3
2002154	B	1	4	P1.4	41	cc41/44	14	14	B	1	1.14	I	A1.1	B1.1	C1.3	D1.1	E1.3
2010024	B	1	4	n.t.	40	cc41/44	14	14	B	1	1.14	I	A1.1	B1.1	C1.3	D1.1	E1.3
2010080	B	1	4	P1.4	42	cc41/44	14	14	B	1	1.14	I	A1.1	B1.1	C1.3	D1.1	E1.3
2010082	B	1	4	P1.4	42	cc41/44	14	14	B	1	1.14	I	A1.1	B1.1	C1.3	D1.1	E1.3
2010216	B	1	4	P1.16	3546	cc41/44	14	14	B	1	1.14	I	A1.1	B1.1	C1.3	D1.1	E1.3
2010277	B	1	4	P1.4	5406	cc41/44	4	4	B	1	1.4	I	A1.1	B1.1	C1.2	D1.4	E1.2
2010321	B	1	4	P1.4	41	cc41/44	14	14	B	1	1.14	I	A1.1	B1.1	C1.3	D1.1	E1.3
2010353	B	1	4	P1.4	41	cc41/44	14	14	B	1	1.14	I	A1.1	B1.1	C1.3	D1.1	E1.3
2010640	B	1	4	P1.4	1475	cc41/44	14	14	B	1	1.14	I	A1.1	B1.1	C1.3	D1.1	E1.3
2010749	B	1	4	P1.4	42	cc41/44	14	14	B	1	1.14	I	A1.1	B1.1	C1.3	D1.1	E1.3
2011023	B	1	4	n.t.	3550	cc41/44	14	14	B	1	1.14	I	A1.1	B1.1	C1.3	D1.1	E1.3
2011029	B	1	4	P1.4	41	cc41/44	14	14	B	1	1.14	I	A1.1	B1.1	C1.3	D1.1	E1.3
2011332	B	1	4	P1.4	274	cc41/44	4	4	B	1	1.4	I	A1.1	B1.1	C1.2	D1.4	E1.2
2011764	B	1	4	P1.7	303	cc41/44	14	14	B	1	1.14	I	A1.1	B1.1	C1.3	D1.1	E1.3
2011851	B	1	4	P1.1,7	3554	cc41/44	14	14	B	1	1.14	I	A1.1	B1.1	C1.3	D1.1	E1.3
2012202	B	1	4	P1.4	41	cc41/44	11	11	B	1	1.11	I	A1.3	B1.1	C1.6	D1.1	E1.7
2012640	B	1	1	P1.4	2708	cc41/44	14	14	B	1	1.14	I	A1.1	B1.1	C1.3	D1.1	E1.3
2020276	B	1	4	P1.14	3608	cc41/44	14	14	B	1	1.14	I	A1.1	B1.1	C1.3	D1.1	E1.3
2020473	B	1	4	P1.4	41	cc41/44	14	14	B	1	1.14	I	A1.1	B1.1	C1.3	D1.1	E1.3
2020546	B	1	4	n.t.	1374	cc41/44	14	14	B	1	1.14	I	A1.1	B1.1	C1.3	D1.1	E1.3
2020561	C	2	2a	P1.5	1374	cc41/44	10	10	B	1	1.10	I	A1.3	B1.2	C1.1	D1.1	E1.3
2020622	B	1	15	P1.5	5458	cc41/44	13	13	B	1	1.13	I	A1.2	B1.2	C1.1	D1.1	E1.6
2020811	B	1	4	n.t.	1960	cc41/44	14	14	B	1	1.14	I	A1.1	B1.1	C1.3	D1.1	E1.3
2020843	B	1	4	P1.4	41	cc41/44	4	4	B	1	1.4	I	A1.1	B1.1	C1.2	D1.4	E1.2
2000311	B	1	1	n.t.	461	cc461	71	47	A	3	na	V	A2.4	B2.1	C2.5	D1.1	E2.9
2000373	C	2	1	n.t.	461	cc461	125	125	B	1	na	I	A1.1	B1.1	C1.1	D1.1	E1.6
981784	C	2	16	P1.2 P1	60	cc60	13	13	B	1	1.13	I	A1.2	B1.2	C1.1	D1.1	E1.6
2010450	B	1	16	P1.1	60	cc60	13	13	B	1	1.13	I	A1.2	B1.2	C1.1	D1.1	E1.6
2010903	B	1	4	P1.4	3547	cc60	13	13	B	1	1.13	I	A1.2	B1.2	C1.1	D1.1	E1.6
2020149	B	1	16	P1.2	60	cc60	13	13	B	1	1.13	I	A1.2	B1.2	C1.1	D1.1	E1.6
982084	C	2	2b	P1.2 P1.5	66	cc8	16	16	A	2	2.1	VI	A1.1	B1.1	C2.4	D1.1	E2.2
991210	C	2	2b	P1.2 P1.5	2680	cc8	16	16	A	2	2.1	VI	A1.1	B1.1	C2.4	D1.1	E2.2
2001346	C	2	2b	P1.2 P1.5	2680	cc8	16	16	A	2	2.1	VI	A1.1	B1.1	C2.4	D1.1	E2.2
2010115	C	2	2b	P1.2,5	2699	cc8	16	16	A	2	2.1	VI	A1.1	B1.1	C2.4	D1.1	E2.2
2011060	C	2	2b	P1.2,5	2699	cc8	16	16	A	2	2.1	VI	A1.1	B1.1	C2.4	D1.1	E2.2
2012552	C	2	2b	P1.2,5	2680	cc8	16	16	A	2	2.1	VI	A1.1	B1.1	C2.4	D1.1	E2.2
2020151	C	2	2b	P1.2,5	3486	cc8	16	16	A	2	2.1	VI	A1.1	B1.1	C2.4	D1.1	E2.2
2020707	C	2	2b	P1.2	8	cc8	16	16	A	2	2.1	VI	A1.1	B1.1	C2.4	D1.1	E2.2
2020745	C	2	2b	P1.2,5	2680	cc8	16	16	A	2	2.1	VI	A1.1	B1.1	C2.4	D1.1	E2.2
2010221	C	2	2b	P1.2,5	2680	cc8	14	14	B	1	1.14	I	A1.1	B1.1	C1.3	D1.1	E1.3
992073	Y	1	n.t	P1.5	5453	cc92	21	21	A	2	2.6	III	A1.1	B1.1	C2.1	D2.1	E2.3
990601	B	1	1	P1.15	212	nt	19	19	A	2	2.4	VI	A1.1	B1.1	C2.2	D1.1	E2.1
2010999	B	1	14	P1.16	3549	nt	379	320	A	3	3,320	II	A2.2	B2.1	C2.1	D2.1	E2.2
991722	B	1	4	P1.1 P1.7	3621	nt	4	4	B	1	1.4	I	A1.1	B1.1	C1.2	D1.4	E1.2
2011098	B	1	2b	n.t.	4258	nt	13	13	B	1	1.13	I	A1.2	B1.2	C1.1	D1.1	E1.6
2012326	B	1	15	P1.4	5408	nt	14	14	B	1	1.14	I	A1.1	B1.1	C1.3	D1.1	E1.3
2012531	B	1	16	P1.5	2700	nt	13	13	B	1	1.13	I	A1.2	B1.2	C1.1	D1.1	E1.6
